# Supplementary material for: Depletion of slow-cycling PDGFRα+ADAM12+ mesenchymal cells promotes antitumor immunity by restricting macrophage efferocytosis
Source: Nat Immunol. 2023 Oct 5;24(11):1867–78. doi: 10.1038/s41590-023-01642-7 (PMC10602852; doi:10.1038/s41590-023-01642-7)
Supplement: Supplementary file 3 — List antibodies and primers [file 41590_2023_1642_MOESM3_ESM.xlsx]

## Sheet: Table 1_Antibodies
	Antibody	Clone	Catalog number
	Purified anti-GFP polyclonal antibody		Invitrogen #A11122
	Pe-cy7 anti-CD11b monoclonal antibody	clone M1/70	Invitrogen # 25-0112-82
	FITC anti-MHCII monoclonal antibody	clone M5/114.15.2	Invitrogen #11-5321-82
	APC-eF780 anti-NK1.1 monoclonal antibody	clone PK136	Invitrogen #47-5941-82
	PerCP-Cy5.5 anti-Foxp3 monoclonal antibody	clone FJK-16s	Invitrogen #15-5773-82
	Purified anti-Collagen I polyclonal antibody		Biorad # 2150-1410
	Purified anti-Collagen IV polyclonal antibody		Biorad # 2150-1470
	Purified anti-GFP polyclonal antibody		Abcam #ab13970
	Cy3 anti-aSMA monoclonal antibody	clone 1A4	Sigma #C6198
	Purified anti-NG2 polyclonal antibody		Millipore #AB5320
	APC anti-CD31 monoclonal antibody	clone MEC13.3	BD Bioscience #17-0311-82
	BV785 anti-CD31 monoclonal antibody	clone 390	BD OptiBuild # 740879
	Purified anti-CD3 monoclonal antibody	clone 500A2	BD Bioscience #14-0033-85
	Alexa Fluor 700 anti-CD4 monoclonal antibody	clone RM4-5	BD Bioscience # 557956
	V500 anti-CD45.2 monoclonal antibody	clone 104	BD Horizon #562129
	BV605 anti-Ly6C monoclonal antibody	clone AL-21	BD Horizon #563011
	PE-CF594 anti-SiglecF monoclonal antibody	clone E50-2440	BD Horizon #562757
	Biotin anti-PDGFRa monoclonal antibody	clone APA5	Thermo Fisher #13-1401-82
	Biotin anti-PDGFRb monoclonal antibody	clone APB5	Thermo Fisher #13-1402-82
	APC anti-PDGFRa monoclonal antibody	clone APA5	eBioscience #17-1401-81
	eFluor 710 anti-CD8b monoclonal antibody	clone eBioH35-17.2	eBioscience #46-0083-82
	APC anti-F4/80 monoclonal antibody	clone BM8	eBioscience #17-4801-82
	eFluor 660 anti-IFN gamma monoclonal antibody	clone XMG1.2	eBioscience #50-7311-82
	eFluor 660 Isotype control IgG1 monoclonal antibody	clone eBio299Arm	eBioscience #50-4888-80
	PE anti-ICAM1 monoclonal antibody	clone 3E2	BDPharmigen # 5553253
	PerCP-Cy5.5 anti-Ly6G monoclonal antibody	clone 1A8	BDPharmigen # 560602
	BV711 anti-CD3 monoclonal antibody	clone 17A2	Biolegend #100349
	BV785 anti-CD11c monoclonal antibody	clone N418	Biolegend #117335
	PE anti-CD206 monoclonal antibody	clone C068C2	Biolegend #141706
	BV711 Streptavidin		Biolegend # 405241
	PerCP-Cy5.5 Streptavidin		eBioscience # 45-4317-82
	Purified anti-mouse Pdpn antibody		gift from A. Farr
	Alexa Fluor 488 anti-chicken IgY		Thermo Fisher #A11039
	Alexa Fluor 488 anti-rabbit IgG		Thermo Fisher #A21441
	Cy3-AffiniPure F(ab’)2 fragment anti-syrian hamster IgG		Jackson immune #107-166-142
	Alexa Fluor 488 anti-hamster IgG		Thermo Fisher #A21110
	Biotin anti-CD31 monoclonal antibody	clone MEC13.3	BDPharmigen # 553371
	Alexa Fluor 647 anti-rat IgG		Thermo Fisher # A21247
	FITC anti-CD45.2 monoclonal antibody	clone 104	BDBioscience # 553772
	PE anti-CD11b monoclonal antibody	clone M1/70	BDBioscience # 561689
	FITC anti-F4/80 monoclonal antibody	clone BM8	Biolegend # 123108
	Alexa Fluor 647 anti-hamster IgG	clone A21451	Invitrogen
	Polyclonal anti-Axl		R&D # AF854
	Goat IgG control		R&D # AB-108-C
	Polyclonal anti-Cleaved Caspase 3		Cell signaling # 9661
	Polyclonal anti-Phospho-Axl		R&D # AF2228
	PE-Cy7 anti-DPPIV/CD26 monoclonal antibody	clone H194-112	Biolegend # 137810
	Biotin anti-FDC monoclonal antibody	clone FDC-M1	BDPharmigen # 551320
	PE anti-MadCAM-1 monoclonal antibody	clone MECA-367	Biolegend # 120709
	FITC anti-CD34 monoclonal antibody	clone RAM34	eBioscience # 48-0341
	eFluor 660 anti-Ki67 monoclonal antibody	clone SolA15	Invitrogen # 50-5698
	BV510 anti-Ly6C monoclonal antibody	clone HK1.4	Biolegend #128033
	APC-Cy7 anti-Pdpn monoclonal antibody	clone 8.1.1	Sony #1237090
	BV510 anti-Ly6C monoclonal antibody	clone HK1.4	Biolegend #128033
	APC-Cy7 anti-Pdpn monoclonal antibody	clone 8.1.1	Sony #1237090
	Purified anti-CD8 antibody		Biolegend #100746
	Rat IgG2a control		Biolegend #400544

## Sheet: Table 2_Primers
		qRT-PCR Primer Assay
		Gene
		Hsp90ab1	qMmuCED0046787	Biorad	mouse
		Hprt	qMmuCID0005679	Biorad	mouse
		Axl	qMmuCED0040202	Biorad	mouse
		Mertk	qMmuCID0012595	Biorad	mouse
		Tyro3	qMmuCID0022499	Biorad	mouse
		Lgals3	qMmuCID0015937	Biorad	mouse
		Gapdh	qMmuCED0027497	Biorad	mouse
		Car9	qMmuCID0016695	Biorad	mouse
		Cxcl1	qMmuCED0047655	Biorad	mouse
		Ccl2	qMmuCED0003785	Biorad	mouse
		Il1r1	qMmuCID0019808	Biorad	mouse
		Icam1	qMmuCID0005575	Biorad	mouse
		Has2	qMmuCID0011459	Biorad	mouse
		Il6	qMmuCID0005613	Biorad	mouse
		Mmp3	qMmuCID0018631	Biorad	mouse
		Gadd45b	qMmuCED0004222	Biorad	mouse
		Gadd45g	qMmuCED0045295	Biorad	mouse
		Adam12	qMmuCID0018656	Biorad	mouse
		Cdk6	qMmuCID0005618	Biorad	mouse
		Vegfa	qMmuCED0040260	Biorad	mouse
		Tgfb1	qMmuCID0017320	Biorad	mouse
		Il10	qMmuCID0015452	Biorad	mouse
		Ptgs2	qMmuCED0047314	Biorad	mouse
		Gas6	qMmuCID0011933	Biorad	mouse
		Pdgfra	qMmuCID0021262	Biorad	mouse
		Osmr	qMmuCID0005690	Biorad	mouse
		Csf1	qMmuCID0019725	Biorad	mouse
		Cxcl12	qMmuCID0019961	Biorad	mouse
		Vcam1	qMmuCID0005772	Biorad	mouse
		Ly6a	qMmuCED0003761	Biorad	mouse
		Cdk1	qMmuCID0015611	Biorad	mouse
		Mki67	qMmuCED0047197	Biorad	mouse
		Cdkn2a	qMmuCED0038108	Biorad	mouse
		Pdpn	qMmuCID0011965	Biorad	mouse
		Dpp4	qMmuCID0013604	Biorad	mouse
		Tnc	qMmuCID0005706	Biorad	mouse
		Postn	qMmuCID0026147	Biorad	mouse
		Acta2	qMmuCID0006375	Biorad	mouse
		Cspg4	qMmuCID0022407	Biorad	mouse
		Il6ra	qMmuCID0005519	Biorad	mouse
		Il1b	qMmuCID0005641	Biorad	mouse
		Osm	qMmuCID0006342	Biorad	mouse
		Pdgfc	qMmuCID0015195	Biorad	mouse
		Tgfbr2	qMmuCED0047452	Biorad	mouse
		Angpt1	qMmuCID0009730	Biorad	mouse
		Angpt2	qMmuCID0005631	Biorad	mouse
		Pdgfrb	qMmuCID0025167	Biorad	mouse
		Tnfsf14	NM_019418	Qiagen	mouse
		Il6st	NM_010560	Qiagen	mouse
		Has1	NM_008215	Qiagen	mouse
		Cd34	NM_133654	Qiagen	mouse
		C3	NM_009778	Qiagen	mouse
		Rgs5	NM_009063	Qiagen	mouse
		HBEGF	NM_ 001945	Qiagen	Human
