# Supplementary material for: Depletion of slow-cycling PDGFRα+ADAM12+ mesenchymal cells promotes antitumor immunity by restricting macrophage efferocytosis
Source: Nat Immunol. 2023 Oct 5;24(11):1867–78. doi: 10.1038/s41590-023-01642-7 (PMC10602852; doi:10.1038/s41590-023-01642-7)
Supplement: Supplementary file 4 — Statistical Source Data [file 41590_2023_1642_MOESM4_ESM.xlsx]

## Sheet: Fig 1c
	Pdpn+PDGFRa+
	0	8-12d	14-17d	Pdpn-PDGFRa-	CD45	CD31
	0	7.78	1.49	0	0	0
	0	2.11	3.75	0	0.002	0
		3.23	2.13	0	0.01	0
		2.26	1.17
		7.66
		5.22

## Sheet: Fig 1d
	days	Ctrl												DTR
	4	0	0	0	0	0	0	0	0	0	0	0	0	0	0	0	0	0	0	0	0	0	0
	8	0	0	0	0	0	0	0	0	0	0	0	0	0	0	0	0	0	0	0	0	0	0
	10	121	119.382	110.864	0	45.5625	85	24.5	128.562	409.05	500	90	232.75	128.562	41.76	40	18	20.25	0	253.125	171.5	169	346.286
	12	245	405	245	320	405	288	196	286.875	847	682.344	196	556.972	220.5	126	75	288	40	239.805	600	288	253.125	497.317
	15	486	655.987	600	600	786.5	585	320	375.7	1313.83	1119.26	474.624	998.514	320	219.488	196	650	75	308.308	550.525	392.85	347.612	530.55
	18	599.409	1267.5	964.8	958.23	1372	726	674.16	457.925	1372	1503.56	509.913	1183	580	288	224.45	900	225	334.116	650	351.339	376.65	658.825

## Sheet: Fig 1e
	days	Ctrl							DTR
	4	0	0	0	0	0	0	0	0	0	0	0	0
	8	0	0	0	0	0	0	0	0	0	0	0	0
	10	194.35	62.5	339.2	75	300.8	540.653	336.518	445.5	251.896	428.546	233.438	397.808
	12	455.762	160	390.15	192	556.972	1007.81	617.4	670	379.312	683.816	354.025	488.448
	15	740.096	344.25	713.9	556.6	1238.96	1576.88	1096.85	1388.91	600.944	784	629.695	634.834
	18	922.383	617.1	1176.12	720	2150	2068.56	1728.72	2137.6	882.026	1202.85	864.234	629.695

## Sheet: Fig 1f
	CD3		CD8		IFNgCD8		NK		IFNgNK
	Ctrl	DTR	Ctrl	DTR	Ctrl	DTR	Ctrl	DTR	Ctrl	DTR
	10.3	13.4	14.1	17	1.1	2.36	15.1	26.1	24.4	17.2
	10.8	23.6	13.9	22.4	0.66	3.56	20.4	19.8	18.3	21.4
	6.69	16.2	12.4	44.9	0.48	1.57	21.2	24.4	23	29
	15.2	27.1	15.2	17	0.64	0.03	10.5	20.5	17.1	8.2
	11.9	25.9	25.2	21.3	0.06	3.29	8.29	13.8	5.66	19.8
	21.7	26.1	14.9	25.1	0.15	1.59	18.5	19.1	10.5	8.61
	28.3	18	21.8	19.8	0.046		19.8	22.4	9.95	12.3
	12.4	29.2	2.71	21.7			16.1	24.4	6.05	14.9
		27.6	15.7	16.8			19.4	23.7	2.27	8.47
		27.9	19.6	21.2					2.65	16.1
		31.4	4.59	22.4					2.74	36.4
		25.4	6.24	15.2					2.08	22
			8.37	21.9					20	27.9
			6.38	17.6					17.3	24.5
				11.5					22.1
				29.8					14
				10.6
