# Supplementary material for: Depletion of slow-cycling PDGFRα+ADAM12+ mesenchymal cells promotes antitumor immunity by restricting macrophage efferocytosis
Source: Nat Immunol. 2023 Oct 5;24(11):1867–78. doi: 10.1038/s41590-023-01642-7 (PMC10602852; doi:10.1038/s41590-023-01642-7)
Supplement: Supplementary file 5 — Statistical Source Data [file 41590_2023_1642_MOESM5_ESM.xlsx]

## Sheet: Fig 2b
	Ctrl	DTR
	11	77
	12	100
	12	115
	7	95
	30	81
	77	68
	25	79

## Sheet: Fig 2c
	Ctrl	DTR
	0.588	2.78
	1.04	1.29
	2.48	1.99
	5.86	5.73
	1.87	5.55
	1.85	2.77
	1.51	3.65
	9.48	9.57
	0.555	13.2
	4.96	9.97
	13.2	5.38
	1.11	7.7
		11.4
		1.55

## Sheet: Fig 2d
		score 0	score 1	score 2
	Ctrl	66.6667	33.3333	0
	DTR	12.5	50	37.5

## Sheet: Fig 2f
	Ctrl	DTR
	14.5723	6.22449
	15.1283	10.9619
	17.976	13.0558
	15.4947	6.58079

## Sheet: Fig 2g
	Ctrl	DTR	Ctrl + U104
	6.6	7.05	6.85
	6.605	7.15	7.08
	6.9	7.085	7.11
	7.08333	7.11	7.13
	6.95	6.94	7.2
	6.6	7.05	6.93
	6.85	7.2	7.03
	7	7.2	7.2
	7	7.15	7.02
	7.05	7.1	7.2
		7

## Sheet: Fig 2h
	Ctrl	DTR
	0.13146	0.15339
	0.31488	0.1671
	0.46103	0.27488
	0.42697	0.35311
	0.23947	0.13285
	0.29496	0.13988
	0.42316	0.12293
	0.23186	0.1816
	0.16513	0.28891
		0.12681

## Sheet: Fig 2i
	Vessel coverage MO5		Vessel widht MO5
	Ctrl	DTR	Ctrl	DTR
	20.8379	44.1708	46.5225	75.7102
	48.19	18.4034	28.1322	61.7113
	35.2645	62.1614	34.7336	87.9917
	42.2896	72.9348	28.7978	86.7652
	31.2364	100.286	31.1877	98.3601
	21.9031	64.6013	26.0509	67.1477
	13.4989	39.5697	43.5582	97.1777
	12.9588	24.684	23.4416	97.3462
	17.601	84.5846	97.0223	89.7063
	28.5112	45.2407	99.3894	68.8108
	20.0187	31.2119	91.2397	80.0521
	23.719	23.0036	74.5387	108.529
	26.0285	89.6419	51.9196	97.0223
	55.2387	21.9316	39.4655	99.3894
	6.97256	59.3314	66.3834	91.2397
	15.3938	35.9064		74.5387
	10.5207	70.6877		51.9196
	13.2805	93.1646		39.4655
	13.1661	16.695		66.3834
	12.7996	25.4897		57.7537
	18.1651	20.4666		46.7017
	8.79326	22.9144		57.6426
		25.556		56.3051
		32.2213		67.8684
		30.426		99.5879
		53.4157		35.2841
		64.8394		48.464
		30.7899		67.5971
		69.5379
		36.5683
		7.6541
		22.2522

## Sheet: Fig 2j
	Ctrl	DTR
	72.6394	62.1047
	27.7896	66.484
	37.2514	78.6603
	36.0939	68.9723
	32.5857	54.6401
	37.2508	81.3988
	61.8418	43.7533
	55.8202	41.7618
	51.1462	40.7545
	34.2566	50.5217
	70.4062	57.6904
		58.572
		63.9619
		67.1891
		60.8763
		56.0772
		60.4321

## Sheet: Fig 2k
	Ctrl	DTR
	10.7815	23.5443
	9.06724	34.5425
	11.8158	35.6999
	11.4809	34.6365
	6.67283	18.4805
	9.63906	31.2322
	4.56164	10.5242
	6.15657	6.89597
	4.09516
	6.46753
