# Supplementary material for: Depletion of slow-cycling PDGFRα+ADAM12+ mesenchymal cells promotes antitumor immunity by restricting macrophage efferocytosis
Source: Nat Immunol. 2023 Oct 5;24(11):1867–78. doi: 10.1038/s41590-023-01642-7 (PMC10602852; doi:10.1038/s41590-023-01642-7)
Supplement: Supplementary file 6 — Statistical Source Data [file 41590_2023_1642_MOESM6_ESM.xlsx]

## Sheet: Fig 3d
	Gadd45b	Pros1	Hspg2	Tgfbr3	Gadd45g	Lox	Lgals3	Ccl7	Has2	Il6	Il1r1	Cxcl1	Icam1	Ly6a	Csf1	Vcam1	Pdgfra	Gpx3	Gas6	Ctgf	Mmp3	Ngfr
Log2FC	0.746	0.772	0.783	0.846	0.909	0.991	1.026	1.027	1.029	1.039	1.098	1.116	1.167	1.218	1.263	1.266	1.327	1.471	1.715	1.815	1.957	2.357

## Sheet: Fig 3e
	GFP+Pdpn+	GFP-Pdpn+	GFP-aSMA+
	7.14286	15.3333	51.9231
	0	17.0455	43.2432
	2.63158	15	49.1803
	5.12821	11.9617

## Sheet: Fig 3f
	days	GFP-							GFP+
	1	0.0287	0.0167	0.008	0.0297	0.0167	0.0187	0.017	0.0027	0	0	0
	2	0.034	0.048	0.063	0.031	0.044	0.048	0.052	0.072	0.054	0.064	0.08
	3	0.215	0.24	0.262	0.191	0.244	0.21	0.25	0.405	0.495	0.46	0.546

## Sheet: Fig 3g
		Adam12			Gadd45b			Gadd45g			Cdk6
	Tgfb:	-	+		-	+		-	+		-	+
		0.0342109	0.0610199		0.02592	0.13798		0.01907	0.02268		0.04203	0.02798
		0.0305734	0.0467597		0.04518	0.13399		0.01465	0.02234		0.03577	0.02607
		0.0295488	0.0484841		0.04404	0.12648		0.01651	0.0235		0.04083	0.0262
		0.024889	0.0553868			0.10753			0.02318			0.03191
		0.029357

## Sheet: Fig 3h
	Cxcl1					Ccl2					Il6					Mmp3
	-	+Il1b	-	+Osm		-	+Il1b	-	+Osm		-	+Il1b	-	+Osm		-	+Il1b	-	+Osm
	0	26.1794	0.979352	4.53918		0	12.7735	1.07042	0.653213		0	9.52055	0.464087	4.38305		0.941495	3.98243	1.02182	0.896095
	0.98884	51.3312	0.725012	5.72454		0.701701	17.5785	1.13537	0.711251		0.890411	14.3836	0.0825044	4.75432		1.01965	4.09668	1.00065	0.864406
	1.01116	51.3114	0.825903	4.85171		1.2983	22.5514	0.987403	0.585863		1.10959	2.38356	3.24949	11.7374		1.03886	2.82217	0.977532	0.749439
			1.46973	5.10605				0.806805	0.560686			8.93151	0.20392	8.09567
												7.93151
	Icam1					Il1r1					Has2					Gadd45g
	-	+Il1b	-	+Osm		-	+Il1b	-	+Osm		-	+Il1b	-	+Osm		-	+Il1b	-	+Osm
	1.53947	1.68111	1.57086	11.1209		0.701412	1.18701	1.74867	2.97354		0.909042	0.699263	1.1571	2.27593		0.743447	0.640213	1.08302	1.32299
	1.29334	1.27941	1.43584	9.50273		1.33907	1.45322	0.774964	2.94477		1.43952	0.493905	1.30916	1.53374		0.978551	0.636248	0.890276	1.39744
	0.167183	0.678019	0.402053	5.14326		0.959522	0.825799	0.641315	4.58811		0.65144	0.306229	0.813696	1.08761		1.278	0.655251	1.02671	1.85379
			0.591252	4.40636				0.835053	3.04926				0.72004	2.16516
