# Supplementary material for: Depletion of slow-cycling PDGFRα+ADAM12+ mesenchymal cells promotes antitumor immunity by restricting macrophage efferocytosis
Source: Nat Immunol. 2023 Oct 5;24(11):1867–78. doi: 10.1038/s41590-023-01642-7 (PMC10602852; doi:10.1038/s41590-023-01642-7)
Supplement: Supplementary file 7 — Statistical Source Data [file 41590_2023_1642_MOESM7_ESM.xlsx]

## Sheet: Fig 4b
	uM:	0	0-2	>2
		76.3158	13.1579	10.5263
		80	20	0
		90.4762	4.7619	4.7619
		84.6154	15.3846	0

## Sheet: Fig 4c
	Axl	Mertk	Tyro3
	0.0523	0.01256	0.00278
	0.09175	0.01302	0.003
	0.10406	0.01468	0.00345
	0.04153	n.d.	0.00036

## Sheet: Fig 4d
	Gfp-	Gfp+
	0.29228	2.06847
	0.23552	1.46398
	0.4192	2.2166
	0.14202	0.65227

## Sheet: Fig 4e
	Gfp-	Gfp+
	7	293.647
	7	177.674
	0	229.496

## Sheet: Fig 4f
		/	Ctrl medium	CM GFP-	CM GFP+	/	Ctrl medium	CM GFP-	CM GFP+
		Axlfl/fl				LysMCreAxlfl/fl
	apoptotic MO5	-	+	+	+	-	+	+	+
		0.004915	0.870222	0.862512	1.09862	0.020282	0.938028	0.83831	0.921127
		0.022165	1.02152	0.87504	1.20463	0.024507	0.988732	0.861972	1.00563
		0.036621	1.10826	1.18535	1.51301	0.062535	1.07324	1.04789	1.1831
		0.134328	1.04264	1.41365	1.63113	0.08628	0.91029	1.22691	1.02507
		0.152239	0.799574	1.29851	1.1194	0.058971	0.934037	0.799472	1.30607
		0.143923	1.15778	1.22175	1.52879	0.18562	1.15567	1.04486	1.06069
				1.35628	2.10286			0.943177	0.914558
				1.26918	1.60514			0.94691	0.869764
				1.09623	1.75446			0.821236	1.39361

## Sheet: Fig 4g
	% P-Axl+ Macro
	Ctrl	DTR
	18.0071	9.91006
	10.9997	11.2797
	6.48118	9.98484
	20.7883	6.72672
	10.7996	11.9766
	19.0457	8.04228
	11.4543	11.7597
	15.8862	8.367
	16.8921	7.02467
	11.4383	9.33117
	10.9472	10.0591
	11.2112

## Sheet: Fig 4h
	Ctrl	DTR
	0.223856	0.229852
	0.0997634	0.814538
	0.105688	0.598775
	0.143913	0.927903
	0.161996	0.343863
	0.0260085	1.48979
	0.339957	0.307094
	0.680919	0.349326
	0.198116	1.20261
		0.674314
		0.395897
		0.21909

## Sheet: Fig 4i
	Ctrl	DTR
	0.61157	2.63063
	0.835404	2.9697
	2.13821	3.56187
	0.840237	1.07143
	0.84	3.83655
	0.558824	2.85938
	0.627063	5.03488
	0.571429	1.37086
	1.05714	1.8254
	1.94488	0.853535
	1.87069	1.24299
	1.68376

## Sheet: Fig 4j
	Vegfa			Tgfb1			Light			Il10			Ptgs2
	Ctrl	DTR		Ctrl	DTR		Ctrl	DTR		Ctrl	DTR		Ctrl	DTR
	1.42424	0.459163		0.772162	0.843006		1.64168	4.47952		1.1322	0.462093		1.38452	0.524445
	1.38921	0.298154		1.10322	0.655134		0.722026	7.84224		1.481	0.491858		0.909748	0.381928
	1.45916	0.654835		0.903903	0.857552		0.671361	3.73209		0.617796	1.07756		1.68602	0.851074
	0.23759	0.304122		1.08146	0.906828		0.416257	2.79338		1.10864	0.587139		1.58592	0.795809
	0.359666	0.607546		0.883615	0.598569		1.54868	1.48341		0.781412	0.757047		0.24432	0.648109
	1.13013	0.426306		1.25563	0.575161		1.17173	2.42507		1.15169	0.944792		0.11323	0.556851
	0.821374	0.435724		0.740554	0.870937		1.2822	1.67996		0.727255	0.616194		1.07624	0.627456
	0.629901	0.436482		1.04292	0.630616		0.546069	6.32578		0.547228	0.697114		0.967181	0.644908
	0.58754	0.86942		0.834727	0.757786		0	1.7486		1.14004	0.835211		1.07511	0.651479
	1.96119	0.343253		1.3818	1.06614			5.27577		0.703169	1.15941		0.870027
	1.14246	0.399529		1.01636						1.60956	0.220352		1.08768
	1.21814	0.810603		0.912748						1.53667	0.384423
	0.6394			1.0709						0.855486	1.09596
										0.607845

## Sheet: Fig 4k
	days	Ctrl +IgG						DTR+IgG				DTR+Axl				Ctrl+Axl
	3	0	0	0	0	0	0	0	0	0	0	0	0	0	0	0	0	0	0
	6	0	0	0	0	0	0	0	0	0	0	0	0	0	0	0	0	0	0
	9	0	0	0	0	0	0	0	0	0	0	0	0	0	0	0	0	0	0
	13	32	108	196	121	62.5	75	62.5	62.5	62.5	126	171.5	288	171.5	75	87.5	144	64	48
	15	352	196	288	625	137.312	864	62.5	62.5	62.5	126	171.5	364.5	171.5	75	451.562	793.5	368	340.704
	17	550	665.5	665.5	876.096	348.174	1568	247.5	122.4	75	320	445.5	700	364.5	907.5	587.25	1800	1008	564.062
	20	2176	1152	1152	1500	800	2000	108	364.5	320	700	1000	1080	1912.5	1440	1000	2200	1300	1500

[truncated: 1 more sheets: Fig 4l]
