# Supplementary material for: Depletion of slow-cycling PDGFRα+ADAM12+ mesenchymal cells promotes antitumor immunity by restricting macrophage efferocytosis
Source: Nat Immunol. 2023 Oct 5;24(11):1867–78. doi: 10.1038/s41590-023-01642-7 (PMC10602852; doi:10.1038/s41590-023-01642-7)
Supplement: Supplementary file 8 — Statistical Source Data [file 41590_2023_1642_MOESM8_ESM.xlsx]

## Sheet: Fig 5b
		normal pancreas	RIPTag Tumor				normal prostate	TRAMP Tumor
		stroma	stroma	immuno	EC		stroma	stroma	immuno	EC
		0	0.591	0	0		0	6.49	0.0681	0.943
		0	1.15	0.0205	0.0178		0	8.45	0.0526	0.542
			0.6	0.0043	0		0	5.37	0.0552	0
			1.07

## Sheet: Fig 5f
	Pancreas	RIPTag2			Prostate	TRAMP
	Ctrl	Early tumor	Late tumor		Ctrl	Early tumor	Late tumor
	0	12.4	4.29		0	9.34	1.43
	0	11.1	0.543		0	9.47	2.54
		16.2	0.425			3.2
		7.91	11.4			2.59
			2.08
			6.44
