# Supplementary material for: Depletion of slow-cycling PDGFRα+ADAM12+ mesenchymal cells promotes antitumor immunity by restricting macrophage efferocytosis
Source: Nat Immunol. 2023 Oct 5;24(11):1867–78. doi: 10.1038/s41590-023-01642-7 (PMC10602852; doi:10.1038/s41590-023-01642-7)
Supplement: Supplementary file 9 — Statistical Source Data [file 41590_2023_1642_MOESM9_ESM.xlsx]

## Sheet: Ext 1d
	4d	8-12d	14-17d
	900	1400	1480
	341	6000	460
		2000	3000
		1100	880
		3000	500
		5500	50
		2200	50
		300	300
		4500

## Sheet: Ext 1e
		GFP-	GFP+
		0.0633725	0.768438
		0.0629347	0.846745
		0.0620683	0.864537
		0.0830429	1.32869
		0.0758872	1.18099
		0.0774817	1.30134

## Sheet: Ext 1j
	Ctrl	DTR	DTR+DT
	0.833614	6.39725	0.946572
	0.637628	6.05217	1.03583
	0.704231	6.62285	0.849167
	0.694534	3.40452	0.857051
	0.863013	7.67829	1.03822
	2.54462	5.18419	3.06833
	0.722358	8.75912	0.735834
		2.12008
		0.710768

## Sheet: Ext 1k
	Ctrl	DTR
	11	0
	43	2
	40	0
	126	0
	110	0
	47	0
	31
	46

## Sheet: Ext 1n
	CD4		Neutrophils		Eosinophils		DCs		M-MDSCs		G-MDSCs		Macrophages		Tregs
	Ctrl	DTR	Ctrl	DTR	Ctrl	DTR	Ctrl	DTR	Ctrl	DTR	Ctrl	DTR	Ctrl	DTR	Ctrl	DTR
	8.48	10.4	14.8	22.5	4.08	5.49	7.99	3.21	14	11	7.98	0.87	58	49.8	7.08	16.2
	10.3	11.5	12.6	20.1	1.86	3.26	5.18	4.27	5.04	10.7	3.64	1.27	43.2	53.5	17.2	13.6
	11.9	5.95	14.4	13.7	2.84	1.76	4.22	4.98	10.6	13.4	2.53	4.61	43	44.2	6.04	6.39
	9.55	15.7	12	23.2	3.3	3.03	4.74	6.12	14.7	3.41	3.48	0.061	45.7	44.8	16.9	8.62
	12.1	12.2	8.27	5.55	2.82	1.76	4.73	7.39	3.17	6.13	0.15	0.14	41.2	38.7	14.7	4.5
	13	6.46	8.37	0.87	3.23	0.58	6.08	7.02	2.37	7.11	0.11	0.57	39.5	31.4		7.05
	5.89	11.4	4.08	1.33	0.91	1.08	8.92	8.98	9.43		0.86		46.6	31.3		6.55
	5.57	7.44	2.68	4.8	1.75	2.41	3.16	7.99	6.71		2.1		67.9	28.2
	4.11		3.65		0.88	0.98	8.04	7.01					29.7	36.1
					0.12	0.63	9.93	7.03					30.6	24.8
					0.25	1.05	6.87	6.96					21.9	31.9
					1.39		9.69						32
					0.61		7.71						30.5

## Sheet: Ext 1o
	CD8 DLn		CD8+Ifng+ DLn
	Ctrl	DTR	Ctrl	DTR
	4.77	5.15	1.99	1.68
	6.47	6.02	0.093	0.016
	7.23	6.95	0.19	3.1
	4.49	7.14	0.31	0.33
	6.09		0.48	0.4
	5.75		0.6	0.42
			0.37	0.82
			0.51
			0.55

## Sheet: Ext 1p
	FRC		FDC		MRC		TRC
	Ctrl	DTR	Ctrl	DTR	Ctrl	DTR	Ctrl	DTR
	21.7	40.7	7.64	7.04	6.4	7	89.3	89.6
	26.5	30.9	5.64	7.36	6.02	6.22	90.4	90.2
	24.3	17.3	6.53	5.07	4.5	4.87	90.1	91.6
	30.2		7.46		7.28		87.7

## Sheet: Exp 1q
	days	DTR+IgG											DTR +aCD8
	0	0	0	0	0	0	0	0	0	0	0	0	0	0	0	0	0	0	0	0	0
	4	0	0	0	0	0	0	0	0	0	0	0	0	0	0	0	0	0	0	0	0
	8	0	0	0	0	0	0	0	0	0	0	0	0	0	0	0	0	0	0	0	0
	12	126	13.5	125	0	32	13.5	111.6	220.5	10	32	191.1	126	108	32	62.5	131.4	100.92	288	302.58	262.4
	14	500	62.5	320	32	32	220.5	269.001	226.482	62.5	83.1875	356.445	405	500	500	600	351.339	186.624	266.805	488.448	682.344
	16	1098.5	62.5	405	32	500	100	413.186	747.27	206.494	245	1007.81	600	1687.5	1267.5	1687.5	698.389	1346.7	1248.41	849.491	804.65
