# Supplementary material for: Depletion of slow-cycling PDGFRα+ADAM12+ mesenchymal cells promotes antitumor immunity by restricting macrophage efferocytosis
Source: Nat Immunol. 2023 Oct 5;24(11):1867–78. doi: 10.1038/s41590-023-01642-7 (PMC10602852; doi:10.1038/s41590-023-01642-7)
Supplement: Supplementary file 10 — Statistical Source Data [file 41590_2023_1642_MOESM10_ESM.xlsx]

## Sheet: Ext 2a
	Ctrl	DTR
	79.7468	55.303
	95.0311	91.2409
	46.3415	69.4737
	64.0845	57.7181
	73.7705	75.814
	53.3333	74.1379
	91.1111

## Sheet: Ext 2b
	Ctrl	DTR
	103000	74800
	61900	32100
	58000	21500
	443040	163000
	84460	80300
	67095	169920
	65835	225420
	64480	544640
	8400	264250
	60480	154224
	100464	89535.6
	23400	88060
		72708
		84320

## Sheet: Ext 2c
	IFNg+ CD8+		IFNg+ NK		M1/M2
	-	+U104	-	+U104	-	+U104
	0.29	1.1	2.26	4.84	1.14925	1.41007
	1.09	0.3	2.12	2.76	0.925926	0.524752
	0.98	0.15	2.74	1.68	0.984962	1.00806
	0.24	0.22	3.84	1.01	0.881657	1.43609
	0.73	0	3.26	5.06	1.13821	0.526471

## Sheet: Ext 2d
	-	+U104
	14.5723	15.7886
	15.1283	17.3087
	17.976	13.4125
	15.4947	14.2948
