# Supplementary material for: Depletion of slow-cycling PDGFRα+ADAM12+ mesenchymal cells promotes antitumor immunity by restricting macrophage efferocytosis
Source: Nat Immunol. 2023 Oct 5;24(11):1867–78. doi: 10.1038/s41590-023-01642-7 (PMC10602852; doi:10.1038/s41590-023-01642-7)
Supplement: Supplementary file 11 — Statistical Source Data [file 41590_2023_1642_MOESM11_ESM.xlsx]

## Sheet: Ext 3c
	Pdgfra
	S1	S2	S3
	0.84659	0.73475	0.01378
	1.05956	0.94559	0.06967
	0.68249	1.20434	0.06909
	Cd34
	S1	S2	S3
	2.23834	0.52322	0.03128
	2.99905	0.6289	0.0259
	4.77162	1.08726	0.0278
	Pdpn
	S1	S2	S3
	0.3225	0.20869	0.04739
	0.95564	0.2355	0.05479
	0.63181	0.29535	0.05357
	C3
	S1	S2	S3
	5.97291	4.39223	0.17958
	16.3666	6.06519	0.24831
	29.1158	11.7366	0.20621
	Dpp4
	S1	S2	S3
	0.77188	0.04793	0.00875
	1.30646	0.03727	0.0034
	2.49078	0.14853	0.0067
	Tnc
	S1	S2	S3
	0.20717	1.44773	0.29281
	0.45962	2.29258	0.78594
	0.04652	1.28789	1.02506
	Postn
	S1	S2	S3
	1.79537	3.93312	0.17195
	1.7547	2.32848	1.31026
	1.45669	1.75763	0.47525
	Acta2
	S1	S2	S3
	0.05281	0.26266	0.15816
	0.07686	0.22396	0.49046
	0.01173	0.08882	0.58037
	Cspg4
	S1	S2	S3
	0.00093	0.02059	0.02195
	0.00474	0.02717	0.04808
	0.00083	0.01027	0.08935
	Rgs5
	S1	S2	S3
	0.00082	0.00758	0.01726
	0.00082	0.00157	0.02831
	0.00106	0	0.01111

## Sheet: Ext 3d
	S1		S2		S3
	Ctrl	DTR	Ctrl	DTR	Ctrl	DTR
	79.3	46.4	13.9	38.6	2.48	7.75
	73.4	54.5	16.5	24.2	4.6	13.1
	91.6	57.9	5.56	26.7	0.62	8.37
	81.2	61.3	9.71	22.8	3.89	7.09

## Sheet: Ext 3g
		Cd34		C3		Dpp4		Il6ra		Il6st		Pdgfra		Pdpn
		Ctrl	Hypoxia 1%	Ctrl	Hypoxia 1%	Ctrl	Hypoxia 1%	Ctrl	Hypoxia 1%	Ctrl	Hypoxia 1%	Ctrl	Hypoxia 1%	Ctrl	Hypoxia 1%
		1.09899	1.60433	0.977143	5.37495	1.09212	2.33474	1.12352	1.60625	1.0492	1.44175	1.04673	0.950778	1.072	1.20793
		0.934928	1.55259	0.913846	5.23516	1.02602	2.4789	0.994541	1.56203	0.978737	1.74479	0.94931	1.23807	0.905763	1.05067
		0.966082	1.44598	1.10901	6.14374	0.881857	2.61252	0.881943	1.55548	0.972059	1.52202	1.00396	1.20795	1.02224	1.15573
