# Supplementary material for: Depletion of slow-cycling PDGFRα+ADAM12+ mesenchymal cells promotes antitumor immunity by restricting macrophage efferocytosis
Source: Nat Immunol. 2023 Oct 5;24(11):1867–78. doi: 10.1038/s41590-023-01642-7 (PMC10602852; doi:10.1038/s41590-023-01642-7)
Supplement: Supplementary file 12 — Statistical Source Data [file 41590_2023_1642_MOESM12_ESM.xlsx]

## Sheet: Ext 4a
		Lrrc15
		GFP-	GFP+
		349	260
		530	145
		527	211
		207	183

## Sheet: Ext 4c
		Il1b
		Ctrl	Tumor
		M	M	CD3	T
		0.0363	0.31282	0.00882	0.00806
		0.03787	0.31002	0.0133	0.00736
		0.03622	0.27797	0.01148	0.00711
		Pdgfc
		Ctrl	Tumor
		M	M	CD3	T
		0.00797	0.02225	0.00105	0.00199
		0.00927	0.01398	7e-05	0.00192
		0.00904	0.01376	n.d.	0.00275
		Osm
		Ctrl	Tumor
		M	M	CD3	T
		0.01509	0.43435	0.02998	0.01575
		0.01748	0.43127	0.00847	0.01369
		0.01571	0.32076	0.01137	0.0163

## Sheet: Ext 4d
	-	+IL1b	-	+OSM
	1.4753	0.702667	0.903564	1.00685
	1.05711	0.737091	0.934065	0.857057
	0.467595	0.544571	1.16237	1.24693

## Sheet: Ext 4e
	serum:	10%	0,5%
		0.03692	0.06867
		0.03784	0.07496
		0.03876	0.07636

## Sheet: Ext 4g
	M	M	Tcells	MO5	EC	Stroma
	0.20306	0.48535	0.22474	0.07362	0.08024	0.01367
	0.21591	1.05143	0.23917	0.07833	0.0999	0.00508
	0.20659	0.96677	0.15565	0.06528	0.08341	0.00337
						0.01001
						0.00691

## Sheet: Ext 4h
		Tgfbr1		Tgfbr2
		GFP-	GFP+	GFP-	GFP+
		1057	450	14223	19137
		597	804	14829	14260
		648	688	13075	19235
		705	934	9931	10961

## Sheet: Ext 4i
		GFP-	GFP+
		1.96946	2.82094
		1.13971	2.32005
		1.38814	2.34341
		0.9076	1.60159

## Sheet: Ext 4l
	days	Ctrl						Tgfbr2 flox
	3	0	0	0	0	0	0	0	0	0	0	0	0	0	0
	6	0	0	0	0	0	0	0	0	0	0	0	0	0	0
	10	281.25	62.5	225	62.5	108	62.5	105.875	117	75	62.5	0	0	75	32
	14	526.5	554.828	288	707.85	1008	480.2	200.688	253.125	144	126	348.48	352	557.032	288.8

## Sheet: Ext 4m
	Ctrl	Tgfbr2 fl
	50	197
	35	215
	17	26
	32	77
	12	60
	51	89
		120

## Sheet: Ext 4n
	Vegfa
	Ctrl	Tgfbr2 fl
	0.771149	0.712575
	1.18754	0.65283
	1.36417	0.752296
	0.677144	0.329146
	1.23588	1.01397
	0.844322	0.513304
	0.919795

[truncated: 2 more sheets: Ext 4o, Ext 4p]
