# Supplementary material for: Depletion of slow-cycling PDGFRα+ADAM12+ mesenchymal cells promotes antitumor immunity by restricting macrophage efferocytosis
Source: Nat Immunol. 2023 Oct 5;24(11):1867–78. doi: 10.1038/s41590-023-01642-7 (PMC10602852; doi:10.1038/s41590-023-01642-7)
Supplement: Supplementary file 13 — Statistical Source Data [file 41590_2023_1642_MOESM13_ESM.xlsx]

## Sheet: Ext 5b
	Adam12+	Dpp4+	aSMA+
	76.3158	46.4286	24.3902
	80	62.2642	25.9259
	90.4762	41.3043	25.2747
	84.6154	52	17.0213
		41.0256
		33.3333
		44.4444

## Sheet: Ext 5c
	M	T cells	MO5	Stroma
	0.05419	0.00039	0.01454	0.72632
	0.06125	0	0.01208	0.75465
	0.05344	0	0.01342	0.65801

## Sheet: Ext 5d
		BMDM		Tumor Macro		Tumor Stroma
	apoptotic cells	-	+	-	+	-	+
		2.33	22.5	4	13.5	4.81	2.04
		3.92	17.9	2.02	23.4	1.24	2.24
		2.78	26.1	2.36	20.5	0.5	0.96

## Sheet: Ext 5e
	Tgfb1		Vegfa		Il10
	GFP-	GFP+	GFP-	GFP+	GFP-	GFP+
	0.01447	0.03029	0.02221	0.02493	0.0012	0.00273
	0.022	0.02546	0.02336	0.02581	0.00192	0.00262
	0.01863	0.01979	0.0211	0.02466	0.00184	0.00317
	0.01858	0.02678	0.02195	0.02779	0.00196	0.00247

## Sheet: Ext 5g
	Ctrl	DTR
	1.86	0.84
	2.27	0.56
	1.93	2.43
	4.38	1.24
	4.46	1.21
	3.94	2.87
	5.46

## Sheet: Ext 5h
	Ctrl	DTR
	0.653124	0.905409
	1.07508	0.329341
	1.2718	0.807977
	1.00847	0.864407
	0.737288	0.572881
	1.25424	0.445763
	1.52712	0.216949
	0.425424	0.361034
	0.232203	0.784857
	1.60665	0.282548
	0.66482
	0.728532
