# Supplementary material for: Depletion of slow-cycling PDGFRα+ADAM12+ mesenchymal cells promotes antitumor immunity by restricting macrophage efferocytosis
Source: Nat Immunol. 2023 Oct 5;24(11):1867–78. doi: 10.1038/s41590-023-01642-7 (PMC10602852; doi:10.1038/s41590-023-01642-7)
Supplement: Supplementary file 14 — Statistical Source Data [file 41590_2023_1642_MOESM14_ESM.xlsx]

## Sheet: Ext 7a
	TRAMP	RIP-Tag2
	2000	450
	1262	130
	999	170
		180

## Sheet: Ext 7b
	YFP+ cells %		YFP+ cell n
	Ctrl	MO5	Ctrl	MO5
	0	0.743	0	2200
	0	0.039	0	300
		0.1		120
		0.5		600

## Sheet: Ext 7c
	Ccl2		Csf1		Il1r1		Il6		Cxcl1
	GFP+	YFP+	GFP+	YFP+	GFP+	YFP+	GFP+	YFP+	GFP+	YFP+
	8.34099	0.68302	3.1905	0.00524	0.75424	0.00859	6.21792	0.108067	22.0295	1.22264
	4.94976	0.852635	2.77201	0.01288	0.69869	0.0383	4.95559	0.273573	15.4562	3.75809
	7.38816	0.0798	3.405	0.06206	0.90575	0.07833	10.8985	0.0256	22.9139	0.01807
	5.69966	0.33423	2.7561	0.36022	0.82223	0.11527	6.81906	0.07209	14.926	0.00027
	Angpt1		Osmr		Cxcl12		Gas6		Lgals3
	GFP+	YFP+	GFP+	YFP+	GFP+	YFP+	GFP+	YFP+	GFP+	YFP+
	0.00575	0.00201	0.28861	0.01112	1.92803	0.02679	2.06847	0.35566	1.1264	0.17628
	0.01792	0.00674	0.279	0.02878	1.66513	0.13381	1.46398	0.06557	0.8066	0.94604
	0.01573	0.00081	0.26737	0.02484	2.24972	0.41941	2.2166	0.1277	1.00408	0.09306
	0.0148	0.00159	0.4252	0.14614	2.22866	0.63496	0.65227	n.d.	0.76665	0.06641
	Angpt2		Acta2		Pdgfrb		Car9
	GFP+	YFP+	GFP+	YFP+	GFP+	YFP+	GFP+	YFP+
	0.00109	0.0588	0.0877	0.582367	0.00199878	0.25223	0.06034	0.06767
	0.00877	0.00485	0.03846	0.0727958	0.00160116	0.28184	0.00188	0.07406
	0.00487629	0.00601	0.0846	0.07032	0.00127084	0.0211	0.01655	0.2009
	0.00105393	0.01254	0.08494	0.33653	0.00054555	0.0807	0.01038	0.1486
		0.03889		0.06706
		0.00448		0.06189

## Sheet: Ext 7e
	Ctrl	RIP-Tag2		Ctrl	TRAMP
		Early	Late		Early	Late
	0	280	5	0	860	500
	0	500	13	0	450	335
		760	6		2500
		835	158		2700
			780
			333

## Sheet: Ext 7g
	Ctrl	DTR
	158.242	206.388
	235.843	145.119
	243.928	28.9
	255.438	67.8375
	92.6238	84.1423
	56.25	101.531
	171.5	53.4898
		36.75
		53.371
		129.6
		112.5

## Sheet: Ext 7i
	Ctrl	DTR
	22	70
	26	64
	3	55
	45	119
	9	83
	9	103
	10	160
	6	10
	25	45
	30	80

## Sheet: Ext 7j
	Ctrl	DTR
	2.29	4.29
	0.521	2.65
	1.03	0.465
	0.709	2.74
	0.439	1.83
	2.17	8.73
	3.69	0.491
	3.31	8.86
	4.02	0.994
	3.6	6.35
	2.08	3.59
	0.71	2.4
		4.51
		3.23
		0.78

## Sheet: Ext 7k
	Percentage of tumors
		score 0	score 1	score 2
	Ctrl	77.7778	22.2222	0
	DTR	18.1818	45.4545	36.3636

## Sheet: Ext 7l
	Coverage				Width
	Ctrl	DTR			Ctrl	DTR
	13.54	28.83			4.93	20.04
	28.38	43.34			5.3	13.01
	12.05	40.26			6.26	29.16
	29.8	40.34			8.02	28.4
	18.59	43.68			9.56	23.83
	12.21	23.12			16.16	20.02
	8.45	50.08			12.26	8.09
	17.42	31.22			7.05	21.97
	20.54	29.14			5.37
	29.03	28.69
	17.79	15.26
	22.09	23.42
	7.54	33.47
		37.69
		36.99
		44.77
		24.78
		19.58
		34.26
		42.53

## Sheet: Ext 7m
		Ctrl	DTR
		38.5441	31.5635
		32.5455	43.0505
		28.722	26.8515
		17.9436	34.1416
		6.6926	34.0915
		12.7195	49.6574
		1.52942	21.3856
		2.37951	32.2703
		16.2726	17.0379
		10.5976	32.4461
		2.11597	33.1411
			42.1937

[truncated: 1 more sheets: Ext 7n]
